# Supplementary material for: Multi-institutional noninvasive in vivo characterization of IDH, 1p/19q, and EGFRvIII in glioma using neuro-Cancer Imaging Phenomics Toolkit (neuro-CaPTk)
Source: Neurooncol Adv. 2021 Jan 23;2(Suppl 4):iv22–34. doi: 10.1093/noajnl/vdaa128 (PMC7829474; doi:10.1093/noajnl/vdaa128)
Supplement: vdaa128_suppl_Supplementary_Table-S1 [file vdaa128_suppl_supplementary_table-s1.xlsx]

## Sheet: vdaa128_suppl_Supplementary_Tab
FeatureName	ParamName	Type	Range	Default	Comments
Generic	Quantization	String	Image:ROI	ROI	For specifying whether the quantization to be performed on ROI level or on image level
Intensity
Volumetric	Dimension	String	[2D:3D]	3D	For calculating 2D slice (maximum area along specified axis) or full 3D volume features
Volumetric	Axis	String	[z:x:y]	z	The axis with maximum area for which the 2D slice computation is to be done
Histogram	Bins	Int		10
GLCM	Bins	Int		16
GLCM	Directions	Int	03:27:00	27	The number of directions around the center voxel to calculate features on
GLCM	Radius	Int	(1:9)	1	Radius around the center voxel which can be in mm as well (needs to be defined as float in same space as input image/mask)
GLCM	Offset	String	[Individual:Average:Combined]	Combined	Either individual offset values or averaged
GLRLM	Bins	Int		16
GLRLM	Directions	Int	03:27:00	27	The number of directions around the center voxel to calculate features on
GLRLM	Radius	Int	(1:9)	1	Radius around the center voxel which can be in mm as well (needs to be defined as float in same space as input image/mask)
GLRLM	Offset	String	[Individual:Average:Combined]	Combined	Either individual offset values or averaged
GLSZM	Bins	Int		16
GLSZM	Directions	Int	03:27:00	27	The number of directions around the center voxel to calculate features on
GLSZM	Radius	Int	(1:9)	1	Radius around the center voxel
NGTDM	Bins	Int		16
NGTDM	Directions	Int	03:27:00	27	The number of directions around the center voxel to calculate features on
NGTDM	Radius	Int	(1:9)	1	Radius around the center voxel
NGTDM	Offset	String	[Individual:Average]	Average	Either individual offset values or averaged
LBP	Radius	Int	(1:9)	1	Radius around the center voxel/pixel (if defined as float it is assumed to be in world coordinates and if as Integer it is assumed to be in image coordinates)
LBP	Neighborhood	Int	00:27:00	27	The total number of neighbors to consider for computation
LBP	Type	Int	00:03:00	2	0: original LBP | 1: uniform LBP | 2: rotation invariant LBP | 3: uniform + rotation invariant LBP
